# Supplementary material for: More Income, Less Pollution? How Income Expectation Affects Pesticide Application
Source: Int J Environ Res Public Health. 2022 Apr 23;19(9):5136. doi: 10.3390/ijerph19095136 (PMC9099653; doi:10.3390/ijerph19095136)
Supplement: Supplementary file 1 [file ijerph-19-05136-s001.zip]

Archive with 1 entries (1 files):
- ijerph-1640117-supplementary.pdf
